# Supplementary material for: Multivariate analysis of clinicopathological and prognostic significance of miRNA 106b~25 cluster in gastric cancer
Source: Cancer Cell Int. 2019 Jul 29;19:200. doi: 10.1186/s12935-019-0918-7 (PMC6664745; doi:10.1186/s12935-019-0918-7)
Supplement: Supplementary file 1 — Additional file 1: Table S1. The expression of miRNA 106b~25 in TCGA database. [file 12935_2019_918_MOESM1_ESM.xls]

## Sheet: expression_table
miRNA Name	Cancer Abbreviation	T-Test	T-Test	Upregulated in:	Tumor Log2	Normal Log2	survival
		P-value	FDR		Mean Expression	Mean Expression
					n=410	n=45
hsa-miR-106b-3p	stomach	4.56e-12	3.87e-10	Tumor	7.97	6.51	no
hsa-miR-106b-5p	stomach	5.2e-11	3.22e-09	Tumor	8.25	6.63	no
hsa-miR-25-3p	stomach	2.49e-10	7.69e-09	Tumor	13.03	11.84	no
hsa-miR-25-5p	stomach	0.000171	0.000535	Tumor	0.22	0	no
hsa-miR-93-3p	stomach	7.88e-07	5.06e-06	Tumor	3.37	2.04	no
hsa-miR-93-5p	stomach	7.48e-10	1.64e-08	Tumor	11.96	10.5	no
